# Supplementary material for: Rapid microbial methanogenesis during CO2 storage in hydrocarbon reservoirs
Source: Nature. 2021 Dec 22;600(7890):670–4. doi: 10.1038/s41586-021-04153-3 (PMC8695373; doi:10.1038/s41586-021-04153-3)
Supplement: Supplementary file 2 — Source Data Extended Data Fig. 1 [file 41586_2021_4153_MOESM2_ESM.xlsx]

## Sheet: Extended Data Fig. 1
	3He/4He (R/Ra)	4He	20Ne	20Ne/22Ne	21Ne/22Ne
This Study		x10-5 cm3/cm3(STP)	x10-9 cm3/cm3 (STP)
O1	1.78 ± 0.04	23.7 ± 0.2	25.8 ± 0.5	10.25 ± 0.03	0.0384 ± 0.0004
O2	1.79 ± 0.04	20.7 ± 0.2	26.9 ± 0.5	10.18 ± 0.03	0.0371 ± 0.0003
O3	1.93 ± 0.04	20.9 ± 0.2	20.6 ±0.4	10.42 ± 0.03	0.0405 ± 0.0004
O4	1.72 ± 0.04	16.0 ± 0.2	10.5 ± 0.2	10.19 ± 0.03	0.0385 ± 0.0003
O5	1.98± 0.04	11.8 ± 0.1	10.1 ±0.2	10.42 ± 0.03	0.0409 ± 0.0004
O6	1.81 ± 0.04	15.1 ± 0.2	8.83 ± 0.17	10.64 ± 0.03	0.0459 ± 0.0004
NHH1
NHH2	0.38 ± 0.04	5.41 ± 0.04	10.3 ± 0.2	9.93 ± 0.03	0.0330 ± 0.0003
NHH3	0.39 ± 0.01	11.8 ± 0.1	36.7 ± 0.7	9.83 ± 0.03	0.0310 ± 0.0003
NHH4	0.52 ± 0.01	2.92 ± 0.03	3.90 ± 0.07	9.76 ± 0.03	0.0342 ± 0.0003
NHH5	0.58 ± 0.01	2.74 ± 0.03	3.49 ± 0.07	9.87 ± 0.03	0.0353 ± 0.0003
NHH6	0.46 ± 0.01	8.93 ± 0.07	14.9 ± 0.3	9.84 ± 0.03	0.0335 ± 0.0003
NHH7	0.50 ±0.01	15.6 ± 0.2	21.6 ± 0.4	10.02 ± 0.03	0.0333 ± 0.0003
NHH8	0.39 ± 0.01	9.64 ± 0.10	7.08 ± 0.13	9.77 ± 0.03	0.0308 ± 0.0003
