# Supplementary material for: Rapid microbial methanogenesis during CO2 storage in hydrocarbon reservoirs
Source: Nature. 2021 Dec 22;600(7890):670–4. doi: 10.1038/s41586-021-04153-3 (PMC8695373; doi:10.1038/s41586-021-04153-3)
Supplement: Supplementary file 3 — Source Data Extended Data Fig. 2 [file 41586_2021_4153_MOESM3_ESM.xlsx]

## Sheet: Extended Data Fig. 2
	CO2 /3He	4He	20Ne
This Study	x108	x10-5 cm3/cm3(STP)	x10-9 cm3/cm3 (STP)
O1	2.77 ± 0.06	23.7 ± 0.2	25.8 ± 0.5
O2	1.92 ± 0.04	20.7 ± 0.2	26.9 ± 0.5
O3	2.47 ± 0.06	20.9 ± 0.2	20.6 ±0.4
O4	6.60 ± 0.15	16.0 ± 0.2	10.5 ± 0.2
O5	17.3 ± 0.4	11.8 ± 0.1	10.1 ±0.2
O6	10.6 ± 0.2	15.1 ± 0.2	8.83 ± 0.17
NHH1
NHH2	1.44 ±0.06	5.41 ± 0.04	10.3 ± 0.2
NHH3	1.79 ± 0.05	11.8 ± 0.1	36.7 ± 0.7
NHH4	9.97 ± 0.12	2.92 ± 0.03	3.90 ± 0.07
NHH5	12.2 ±0.3	2.74 ± 0.03	3.49 ± 0.07
NHH6	2.57 ± 0.6	8.93 ± 0.07	14.9 ± 0.3
NHH7	0.53 ± 0.02	15.6 ± 0.2	21.6 ± 0.4
NHH8	0.84 ± 0.03	9.64 ± 0.10	7.08 ± 0.13
