# Supplementary material for: Rapid microbial methanogenesis during CO2 storage in hydrocarbon reservoirs
Source: Nature. 2021 Dec 22;600(7890):670–4. doi: 10.1038/s41586-021-04153-3 (PMC8695373; doi:10.1038/s41586-021-04153-3)
Supplement: Supplementary file 4 — Source Data Extended Data Fig. 3 [file 41586_2021_4153_MOESM4_ESM.xlsx]

## Sheet: Extended Data Fig. 3
	δ13C-CH4	δD-CH4	δ13C-C1	δ13C-C2	δ13C-C3	δ13C-C4
This Study	‰ VDPB	‰ VSMOW
O1	-47.6	-176.85	-47.6
O2	-49.3	-176.71	-49.3
O3	-49.3	-176.67	-49.3	-27.3	-17.74	-22.54
O4	-48.2	-184.08	-48.2
O5	-46.7	-176.91	-46.7
O6	-44.8	-174.71	-44.8	-28.14	-20.22	-21.58
NHH1	-46	-180.87	-46
NHH2	-49.8	-180.3	-49.8	-24.19	-25.87	-26
NHH3	-61	-180.63	-61
NHH4	-54.5	-190.21	-54.5	-35.37	-26.52	-27.58
NHH5	-57	-186.84	-57	-36.96	-28.08	-26.62
NHH6	-57.5	-183.93	-57.5
NHH7	-59.1	-184.81	-59.1
NHH8	-56.2	-182.16	-56.2
