# Supplementary material for: Rapid microbial methanogenesis during CO2 storage in hydrocarbon reservoirs
Source: Nature. 2021 Dec 22;600(7890):670–4. doi: 10.1038/s41586-021-04153-3 (PMC8695373; doi:10.1038/s41586-021-04153-3)
Supplement: Supplementary file 5 — Source Data Extended Data Fig. 5 [file 41586_2021_4153_MOESM5_ESM.xlsx]

## Sheet: Extended Data Fig. 5
Raw sequencing data can be found on NCBI: https://www.ncbi.nlm.nih.gov/bioproject/PRJNA744568
Processed sequencing data representing major taxa observed:
Major Bacterial Lineages
	O4	O1	NHH4	NHH3
Atribacteria	0.242485	0.0478972	0.000175293	0.000121452
Dethiosulfatibacter	0.00519804	0.115158	8.76466e-05	0.0460092
Desulfitibacter	0.000153425	0.000155423	0.277824	0.000147855
Desulfotomaculum	0.0299363	0.000241174	0.00117925	1.58416e-05
Syntrophomonas	2.4548e-05	5.35943e-06	1.59357e-05	0.0455551
Thermosyntropha	0.0440023	0.0053112	7.96787e-06	0.0021967
Halanaerobium	0.0142624	0.176684	0.099949	0.119409
Alphaproteobacteria	0.00246707	0.000594897	0.152242	0.0005967
Betaproteobacteria	0.00049096	0.000235815	0.110459	0.00029571
Desulfuromonadaceae	0.0149068	0.0398474	0.00132267	0.00850693
Syntrophaceae	0.0155389	0.000241174	4.78072e-05	0.00983234
Arcobacter	0.00275551	0.024782	0.00734638	2.64026e-05
Colwelliaceae	0.00589152	0.0755948	0.000175293	8.9769e-05
Oceanospirillales	0.00665865	0.0438294	0.000207165	0.00010033
Thermovirga	0.430811	0.155332	0.0472893	0.148061
Petrotogaceae	0.0278252	0.0785157	0.00026294	0.107131
Other Bacteria	0.123121	0.200684	0.289553	0.271625
Unassigned	0.0334712	0.0348899	0.0118562	0.24028
Major Archaeal Lineages
	O4	O1	NHH4	NHH3
Archaeoglobus	0.13847	0.103218	3.41506	0.0867574
Methanobacterium	9.34165	0.165289	8.73119	1.83628
Methanothermobacter	0.669011	0.629422	55.4162	1.10064
Methanococcus	21.5717	25.7299	9.67962	0.782357
ANME-1	0.0116688	0.0233636	0.01373	0.0133473
Unknown Methanomicrobiales	19.1049	7.37801	0.257701	10.8334
Unknown Methanoculleus	26.655	34.0976	4.39623	22.9076
Unknown Methanolacinia	0.0898497	0.905949	9.9896	14.2015
Methanocalculus	0.681458	0.32709	2.18623	7.47808
ANME-2a-2b	0.26916	0.185863	0.0116177	0.394259
ANME-2c	0.00077792	0	0.000528075	0.000513358
Methanosaeta	4.5096	2.13027	0.0829078	3.39689
ANME-3	0.00272272	0.0122049	0.000528075	0.00410686
Methanohalophilus	0.324003	0.720435	1.25682	0.232038
Methanolobus	10.5175	21.8035	0.752507	32.2368
Other Euryarchaeota	2.41194	3.49268	2.53951	2.64841
Other Archaea	0.235321	1.1211	0.0369653	0.357297
Unassigned	3.4598	1.17027	1.23253	1.48822
