# Supplementary material for: Rapid microbial methanogenesis during CO2 storage in hydrocarbon reservoirs
Source: Nature. 2021 Dec 22;600(7890):670–4. doi: 10.1038/s41586-021-04153-3 (PMC8695373; doi:10.1038/s41586-021-04153-3)
Supplement: Supplementary file 6 — Source Data Extended Data Fig. 6 [file 41586_2021_4153_MOESM6_ESM.xlsx]

## Sheet: Extended Data Fig. 6
	CO2	δ13C-CO2
This Study	mol %(STP)	‰ VDPB
O1	11	16.4
O2	6.7	13.7
O3	9.4	15.1
O4	18	15.8
O5	38	7.05
O6	27	13.3
